# Supplementary material for: Dairy Cow Behavior Is Affected by Period, Time of Day and Housing
Source: Animals (Basel). 2022 Feb 18;12(4):512. doi: 10.3390/ani12040512 (PMC8868199; doi:10.3390/ani12040512)
Supplement: Supplementary file 1 [file animals-12-00512-s001.zip]

Archive with 3 entries (3 files):
- Leliveld_TableS1.pdf
- Leliveld_TableS2.pdf
- Leliveld_TableS3.pdf
